# Supplementary material for: Phytaspase Does Not Require Proteolytic Activity for Its Stress-Induced Internalization
Source: Int J Mol Sci. 2024 Jun 19;25(12):6729. doi: 10.3390/ijms25126729 (PMC11203471; doi:10.3390/ijms25126729)
Supplement: Supplementary file 1 [file ijms-25-06729-s001.zip]

Archive with 1 entries (1 files):
- ijms-3020072-supplementary.pdf
